# Supplementary material for: Preliminary Analysis of Intestinal Microbiota in Golden Retrievers Prone to Dilated Cardiomyopathy Due to Taurine Deficiency
Source: Vet Sci. 2025 Nov 26;12(12):1120. doi: 10.3390/vetsci12121120 (PMC12737569; doi:10.3390/vetsci12121120)
Supplement: Supplementary file 1 [file vetsci-12-01120-s001.zip]

Archive with 2 entries (2 files):
- Supplementary File 2.zip
- Supplementary-File-1.csv
