# Supplementary material for: Preliminary Analysis of Intestinal Microbiota in Golden Retrievers Prone to Dilated Cardiomyopathy Due to Taurine Deficiency
Source: Vet Sci. 2025 Nov 26;12(12):1120. doi: 10.3390/vetsci12121120 (PMC12737569; doi:10.3390/vetsci12121120)
Supplement: Supplementary file 1 [file vetsci-12-01120-s001.zip › Supplementary-File-1.csv]

Subject ID	Taurine (nmol/ml)	Folates (µg/L)	B12 (ng/L)
1	71,4 1	-	-
2	196,1	-	631
3	51,57 1	9.75	546
4	35,49 1	-	-
5	33,13 1	6.8 2	773
6	96,11 1	-	-
7	104,8 1	5.88 2	809
8	79,06 1	9.17	313
9	175,63	15.4	590
10	155,86	-	-
11	31,85 1	5.43 2	1087
